# Supplementary material for: Enzyme‐constrained models predict the dynamics of Saccharomyces cerevisiae growth in continuous, batch and fed‐batch bioreactors
Source: Microb Biotechnol. 2022 Jan 20;15(5):1434–45. doi: 10.1111/1751-7915.13995 (PMC9049605; doi:10.1111/1751-7915.13995)
Supplement: Supplementary file 2 — Appendix S2. Experimental data. [file MBT2-15-1434-s002.xlsx]

## Sheet: Summary
Chemostat data	1	Postma 1988	Enzymic analysis of the crabtree effect in glucose limited chemostat cultures of S. cerevisiae
	2	Van Hoek 1998	Effect of Specific Growth Rate on Fermentative Capacity of Baker's Yeast
	3	Rieger 1982	The role of limited respiration in the incomplete oxidation of glucose by S. cerevisiae
	4	Canelas 2010	An in vivo data-driven framework for classification and quantification of enzyme kinetics and determinatio nof apparent thermodynamic data
Batch		Hanly 2011	https://link.springer.com/content/pdf/10.1007/s00253-011-3628-1.pdf
Fed-batch		This study
Batch multiple C		Dynsen 1998
Batch lactate		Maris 2008	PDC mutant and LDH KI

## Sheet: Chemostat_data
	Inputs					Extra info						Concentrations (mM)								Fluxes (mmol/gDw/h)								Yields				Kinetic
	h-1	L	(mmol/L)	(L/h)	(mmol/L )															O2	CO2	glucose	ethanol	acetate	pyruvate	glycerol		gDW/gGLC				h-1	mmol/gDW/h
Paper	D	V	c_sin	F_g	c_ogin	O2 limitation?	T	pH	N source	Vitamins	Strain	biomass [cytoplasm]	D-glucose [extracellular]	glycerol [extracellular]	ethanol [extracellular]	acetate [extracellular]	pyruvate [extracellular]	acetaldehyde [extracellular]	succinate [extracellular]	r_1992_REV	r_1672	r_1714_REV	r_1761	r_1634	r_2033	r_1808		Yxs				mumax	qomax
1	0.05	0.8	83.3333	240	c_o2air	No		5	NH4	Yes	CBS 8066									2	2							0.5				0.21	12
1	0.1	0.8	83.3333	240	c_o2air	No		5	NH4	Yes	CBS 8066			0.2			0			3	3							0.5
1	0.15	0.8	83.3333	240	c_o2air	No		5	NH4	Yes	CBS 8066			0.2			0			4	4							0.5
1	0.2	0.8	83.3333	240	c_o2air	No		5	NH4	Yes	CBS 8066			0.2			0			5.5	5.5							0.5
1	0.25	0.8	83.3333	240	c_o2air	No		5	NH4	Yes	CBS 8066		0.09	0.3			0			6.5	6.9							0.5
1	0.28	0.8	83.3333	240	c_o2air	No		5	NH4	Yes	CBS 8066									6.5	7							0.5
1	0.3	0.8	83.3333	240	c_o2air	No		5	NH4	Yes	CBS 8066		0.11	0.3	0	0	0	0		7.2	8.2							0.5
1	0.32	0.8	83.3333	240	c_o2air	No		5	NH4	Yes	CBS 8066		0.12		0	0.2		0		9.2	9.3							0.5
1	0.33	0.8	83.3333	240	c_o2air	No		5	NH4	Yes	CBS 8066		0.07	0.4	0	0.23	0.01	0		9.5	10							0.49
1	0.35	0.8	83.3333	240	c_o2air	No		5	NH4	Yes	CBS 8066			0.5	8	0	0.05	0		9.5	9.5							0.48
1	0.39	0.8	83.3333	240	c_o2air	No		5	NH4	Yes	CBS 8066	2.7			22	1.8		0		12	12							0.48
1	0.4	0.8	83.3333	240	c_o2air	No		5	NH4	Yes	CBS 8066			0.8	50	2.5	0.1	3.2		10.5	18							0.24
1	0.41	0.8	83.3333	240	c_o2air	No		5	NH4	Yes	CBS 8066				58	2.7				9	19							0.23
1	0.42	0.8	83.3333	240	c_o2air	No		5	NH4	Yes	CBS 8066			1.3	68	2.9	0.38	3.5		9.5	20.5							0.23
1	0.43	0.8	83.3333	240	c_o2air	No		5	NH4	Yes	CBS 8066				68	3.1				9.5	22.5							0.21
1	0.44	0.8	83.3333	240	c_o2air	No		5	NH4	Yes	CBS 8066			2.9	78	3.1	0.4			9	25							0.19
1	0.45	0.8	83.3333	240	c_o2air	No		5	NH4	Yes	CBS 8066				68					9	30							0.19
1	0.46	0.8	83.3333	240	c_o2air	No		5	NH4	Yes	CBS 8066			2.3	76	2.5	0.32	2		9	30							0.18
1	0.47	0.8	83.3333	240	c_o2air	No		5	NH4	Yes	CBS 8066				62					10	29							0.18
1	0.48	0.8	83.3333	240	c_o2air	No		5	NH4	Yes	CBS 8066			2.7	56	2	0.35			10.7	31							0.18
2	0.025	1	41.6667	30	c_o2air	No	30	5	NH4	Yes: biotin, calcium pantothenate, nicotinic acid, inositol, thiamine	DS28911 (industrial)									0.8	0.8	0.3	0	0	0	0		0.45				0.42	7.4
2	0.05	1	41.6667	30	c_o2air	No	30	5	NH4	Yes: biotin, calcium pantothenate, nicotinic acid, inositol, thiamine	DS28911 (industrial)									1.3	1.4	0.6	0	0	0	0		0.47
2	0.1	1	41.6667	30	c_o2air	No	30	5	NH4	Yes: biotin, calcium pantothenate, nicotinic acid, inositol, thiamine	DS28911 (industrial)									2.5	2.7	1.1	0	0	0	0		0.48
2	0.15	1	41.6667	30	c_o2air	No	30	5	NH4	Yes: biotin, calcium pantothenate, nicotinic acid, inositol, thiamine	DS28911 (industrial)									3.9	4.2	1.7	0	0	0	0		0.49
2	0.2	1	41.6667	30	c_o2air	No	30	5	NH4	Yes: biotin, calcium pantothenate, nicotinic acid, inositol, thiamine	DS28911 (industrial)									5.3	5.7	2.3	0	0	0	0		0.48
2	0.25	1	41.6667	30	c_o2air	No	30	5	NH4	Yes: biotin, calcium pantothenate, nicotinic acid, inositol, thiamine	DS28911 (industrial)									7	7.5	2.8	0	0	0	0		0.48
2	0.28	1	41.6667	30	c_o2air	No	30	5	NH4	Yes: biotin, calcium pantothenate, nicotinic acid, inositol, thiamine	DS28911 (industrial)									7.4	8	3.4	0.11	0.08	0.01	0		0.46
2	0.3	1	41.6667	30	c_o2air	No	30	5	NH4	Yes: biotin, calcium pantothenate, nicotinic acid, inositol, thiamine	DS28911 (industrial)									6.1	8.8	4.5	2.3	0.41	0.01	0		0.37
2	0.35	1	41.6667	30	c_o2air	No	30	5	NH4	Yes: biotin, calcium pantothenate, nicotinic acid, inositol, thiamine	DS28911 (industrial)									5.1	14.9	8.6	9.5	0.62	0.03	0.05		0.23
2	0.4	1	41.6667	30	c_o2air	No	30	5	NH4	Yes: biotin, calcium pantothenate, nicotinic acid, inositol, thiamine	DS28911 (industrial)									3.7	18.9	11.1	13.9	0.6	0.05	0.15		0.2
3	0.2	2.5	166.667				30	5	NH4	Yes: biotin, calcium pantothenate, pyriodoxine hydrochloride, inositol, thiamine	H1022	14.2	0		0					5.7	6.1							0.43					8
3	0.29	2.5	166.667				30	5	NH4	Yes	H1022	14.2	0		0					8	8.5							0.43
3	0.32	2.5	166.667				30	5	NH4	Yes	H1022	8.5	0.8		132.609					8.1	14							0.3
3	0.36	2.5	166.667				30	5	NH4	Yes	H1022	5.7	2.8		195.652					8	21.2							0.21
3	0.41	2.5	166.667				30	5	NH4	Yes	H1022	3.4	8		219.565					8	30							0.17
3	0.2	2.5	55.5556				30	5	NH4	Yes	H1022	4.7	0		0					6	6.4							0.43
3	0.29	2.5	55.5556				30	5	NH4	Yes	H1022	4.9	0		0					7.8	8.4							0.43
3	0.32	2.5	55.5556				30	5	NH4	Yes	H1022	2.7	0.7		43.4783					8.1	13.6							0.3
3	0.36	2.5	55.5556				30	5	NH4	Yes	H1022	1.6	2.1		54.3478					8	21.1							0.21
3	0.41	2.5	55.5556				30	5	NH4	Yes	H1022	1	4		47.8261					7.8	28.9							0.17
3	0.2	2.5	27.7778				30	5	NH4	Yes	H1022	2.4	0		0					6	6.4							0.43
3	0.29	2.5	27.7778				30	5	NH4	Yes	H1022	2.4	0		0					8	8.6							0.43
3	0.32	2.5	27.7778				3	5	NH4	Yes	H1022	1.3	0.6		21.7391					8.2	14							0.3
3	0.36	2.5	27.7778				30	5	NH4	Yes	H1022	0.8	1.3		23.913					8.2	20.2							0.21
3	0.41	2.5	27.7778				30	5	NH4	Yes	H1022	0.3	3		15.2174					7.5	26.1							0.17
4		4	0.416667	3.5		No	30	5			CEN.PK 113-7D.	3.5	0							0	0	0	0	0		0
4		4	0.416667	3.5								3.75	0.25							1.8	1.8	0.9	0	0		0
4		4	0.416667	3.5								3.75	0.25							4.68	6.48	1.8	0	0		0.0072
4		4	0.416667	3.5								3.75								5.76	7.2	2.7	0	0.288		0.0036
4		4	0.416667	3.5								3.5	0.4							6.84	9	3.6	1.44	0		0.0072
4		4	0.416667	3.5								3	0.5							6.66	10.08	4.5	3.6	0.144		0.0072
4		4	0.416667	3.5								2.75	0.7							6.66	10.8	5.4	3.96	0.216		0.0072
4		4	0.416667	3.5								2.7	0.8							6.48	13.5	6.12	7.56	0.144		0.0072
4		4	0.416667	3.5								1.9	1.4							5.22	14.04	7.2	7.92	0.432		0.0252
4		4	0.416667	3.5								1.5	3.3							4.32	7.56	9.9	17.64	0.648		0.0612

## Sheet: Batch
	Inputs							Extra info						Concentrations (mM)								Fluxes (mmol/gDw/h)								Yields				Kinetic
	h	g/l	g/l/h	h	l	l	L/h							g/l	gDW/l	g/l						co2	o2
Paper	t	cs_0	F_glc	t_fb	V	V_0	F_g	O2 limitation?	T	pH	N source	Vitamins	Strain	glucose [extracellular]	biomass [cytoplasm]	ethanol [extracellular]	pyruvate [extracellular]	(R)-lactate [extracellular]	glycerol [extracellular]	succinate [extracellular]	OD600
1	0	8	0		0.25	0.215	12	No (DO > 0.2)	30	5			H1022	8	0.1	0
1	1													7.5	0.1	1
1	3													6.5	0.2	1.2
1	4.5													4.7	0.5	1.6
1	6													1.5	0.75	2.8
1	7													0	1.2	3.1
1	8													0	1.2	2.9
1	9													0	1.25	2.8
1	10													0	1.35	2.6
1	11													0	1.5	2
1	12													0	1.5	1.5
1	13													0	2.2	1

## Sheet: Batch multiple C
Experiment	t	D-glucose [extracellular]	D-fructose [extracellular]	sucrose [extracellular]	D-mannose [extracellular]	biomass [cytoplasm]
gs	0	20	1	14		0.001
gs	13	19	1	14		0.3
gs	14.5	16	3	14		0.4
gs	15.5	15	1	14		0.9
gs	16.5	11	2	14		1
gs	17.5	5	1	13		2
gs	18.5	4	4	6		2.5
gs	19	3	5	1		3.5
gs	19.5	1	3	0		4
gs	20	0	0	0		5
gs	22.5	0	0	0		5
fs	0	0	20	16		0.001
fs	13	0	20	16		0.1
fs	14	0	20	16		0.2
fs	15	0	20	15		0.3
fs	16	0	16	15		0.5
fs	17	0	12	15		0.9
fs	17.5	0	11.5	15		1
fs	18	0	9	14		1.5
fs	18.5	0	7	14		1.7
fs	19	0	5	13		2
fs	19.5	1.5	5	8		2.5
fs	20	2	5	3.5		3
fs	20.5	0.5	3	1		3.5
fs	21	0	1	0		4
fs	21.5	0	0	0		5
fs	23	0	0	0
ms	0	0	1	14.5	17	0.001
ms	13	4	5	8	16	0.15
ms	14	4.5	5.5	4.5	15	0.2
ms	15	5	6.2	2	14.5	0.3
ms	16	6	6.5	1	14	0.5
ms	17	5.5	6.2	0.5	14	0.8
ms	18	5	6	0	12	1
ms	19	4	5	0	11	1.5
ms	20	2.5	4	0	10	2
ms	20.5	2	3	0	9.5	2.5
ms	21	1	2	0	7	3.5
ms	21.5	0.5	1	0	5	4
ms	22	0	0.5	0	3	5
ms	22.5	0	0	0	1	6
ms	23	0	0	0	0	8

## Sheet: Batch lactate
	Inputs							Extra info						Concentrations (mM)								Fluxes (mmol/gDw/h)								Yields				Kinetic
	h	g/l	g/l/h	h	l	l	L/h							g/l	gDW/l	g/l						co2	o2
Paper	t	cs_0	F_glc	t_fb	V	V_0	F_g	O2 limitation?	T	pH	N source	Vitamins	Strain	glucose [extracellular]	biomass [cytoplasm]	ethanol [extracellular]	pyruvate [extracellular]	(R)-lactate [extracellular]	glycerol [extracellular]	succinate [extracellular]	OD600
5	0													100			0	0	0	0
5	12													90			1	5
5	24													70			2	15
5	28													65			2	18
5	30													60			2.5	20
5	36													55	3		3	25
5	46													45			3.5	35
5	48													45	4		4	37
5	50													40				38	0	0.5
5	52													35	5		5	40
5	70													25				45
5	72													10	6.5			55
5	76													0	7		10	60
5	80													100	7		10	60
5	100													70	7.5		15	70	1.5	2.5
5	170													8	8		22	95
5	175													3	9		22	100	4	5

## Sheet: Fed-batch
Age (h)	OUR (mmol/kg/h)	CPR (mmol/kg/h)	Biomass
0	-0.9467	0.0105449
0.0333333	-0.947887	0.0105451
0.0666667	-0.949073	0.0105453
0.1	-0.727634	0.0105454
0.133333	-0.62219	0.0105456
0.166667	-0.464014	0.221461
0.2	-0.395472	0.221465
0.233333	-0.326929	0.43239
0.266667	-0.210925	0.432397
0.3	-0.184563	0.643333
0.333333	-0.158199	0.643343
0.366667	-0.0210935	0.643353
0.4	-0.00131837	0.864849
0.433333	0.0184574	0.864863
0.466667	0.0382339	0.864877
0.5	0.0580109	0.86489
0.533333	0.0777886	1.07586
0.566667	0.097567	1.07587
0.6	0.117346	1.07589
0.633333	0.137126	1.07591
0.666667	0	1.28689
0.7	0.116033	1.28691
0.733333	0.100212	1.28693
0.766667	0.0843903	1.28695
0.8	0.0808753	1.28697
0.833333	0.0773601	1.49797
0.866667	0.0738449	1.498
0.9	0.0703295	1.49802
0.933333	0.0668141	1.49804
0.966667	0.0632985	1.49806
1	0.284848	1.49809
1.03333	0.275621	1.70911
1.06667	0.266393	1.70914
1.1	0.257166	1.70916
1.13333	0.247938	1.70919
1.16667	0.23871	1.70922
1.2	0.229482	1.93081
1.23333	0.220253	1.92556
1.26667	0.211024	1.92032
1.3	0.200476	1.92035
1.33333	0.189928	2.14196
1.36667	0.179379	2.142
1.4	0.16883	2.14203
1.43333	0.400979	2.14207
1.46667	0.378562	2.35315
1.5	0.356145	2.35319
1.53333	0.333727	2.35324
1.56667	0.311308	2.56433
1.6	0.288889	2.56438
1.63333	0.266468	2.56443
1.66667	0.244047	2.56448
1.7	0.221625	2.77559
1.73333	0.258568	2.77565
1.76667	0.295512	2.7757
1.8	0.284963	2.99739
1.83333	0.453839	2.99745
1.86667	0.443293	2.99751
1.9	0.432747	2.99757
1.93333	0.4222	3.20872
1.96667	0.411653	3.20879
2	0.401106	3.20885
2.03333	0.390558	3.42002
2.06667	0.38001	3.42009
2.1	0.601694	3.42015
2.13333	0.582704	3.63134
2.16667	0.563714	3.70179
2.2	0.544722	3.77224
2.23333	0.525731	3.84269
2.26667	0.506738	3.84276
2.3	0.49619	3.84284
2.33333	0.485643	4.06462
2.36667	0.717921	4.0647
2.4	0.69154	4.27594
2.43333	0.665159	4.27602
2.46667	0.638777	4.27611
2.5	0.612393	4.48736
2.53333	0.834139	4.55785
2.56667	0.591301	4.62834
2.6	0.844733	4.69883
2.63333	0.819409	4.77284
2.66667	0.794083	4.84686
2.7	0.768757	4.92089
2.73333	0.74343	4.91044
2.76667	0.718101	5.13231
2.8	0.950449	5.13243
2.83333	0.947453	5.13254
2.86667	0.944457	5.34388
2.9	0.941461	5.344
2.93333	0.938464	5.34412
2.96667	0.935468	5.55547
3	0.932471	5.5556
3.03333	0.929474	5.55572
3.06667	1.07737	5.76709
3.1	1.10908	5.77779
3.13333	1.01404	5.98917
3.16667	1.05632	5.97875
3.2	1.04049	6.20071
3.23333	1.02467	6.30649
3.26667	1.18315	6.41227
3.3	1.17792	6.41252
3.33333	1.17268	6.41277
3.36667	1.16744	6.62432
3.4	1.16221	6.62458
3.43333	1.38414	6.62484
3.46667	1.41378	6.847
3.5	1.44342	6.84728
3.53333	1.47307	7.0589
3.56667	1.50272	7.05918
3.6	1.53237	7.05947
3.63333	1.57048	7.27113
3.66667	1.60859	7.34189
3.7	1.64671	7.41266
3.73333	1.68483	7.48343
3.76667	1.72295	7.48374
3.8	1.71875	7.59482
3.83333	1.71454	7.70591
3.86667	1.71033	7.706
3.9	1.70612	7.91751
3.93333	1.70192	7.91408
3.96667	1.8605	7.91066
4	1.8563	7.90723
4.03333	1.85209	8.12932
4.06667	1.84788	8.12942
4.1	1.84368	8.12952
4.13333	1.83947	8.12962
4.16667	2.09322	8.12972
4.2	2.10382	8.12982
4.23333	2.11441	8.12992
4.26667	2.12501	8.13002
4.3	2.14976	8.13031
4.33333	2.1745	8.1306
4.36667	2.19925	7.90884
4.4	2.17817	7.91967
4.43333	2.46374	7.69788
4.46667	2.3898	7.69812
4.5	2.31586	7.48687
4.53333	2.44283	7.27561
4.56667	2.47816	7.05376
4.6	2.51349	6.84246
4.63333	2.54882	6.63115
4.66667	2.60706	6.41983
4.7	2.66531	5.98638
4.73333	2.64424	5.77502
4.76667	2.62316	5.34152
4.8	2.67961	5.13005
4.83333	2.73606	4.70701
4.86667	2.79251	4.48494
4.9	2.94063	4.06188
4.93333	3.01471	3.85037
4.96667	3.08879	3.41671
5	3.10998	3.20518
5.03333	3.13117	2.99365
5.06667	3.15236	2.78211
5.1	3.30048	2.57057
5.13333	3.26172	2.34844
5.16667	3.22296	2.34846
5.2	3.1842	2.1369
5.23333	3.42753	2.03113
5.26667	3.46987	1.92536
5.3	3.48753	1.92537
5.33333	3.50518	1.88306
5.36667	3.52283	1.84076
5.4	3.54048	1.79845
5.43333	3.55813	1.75615
5.46667	3.57579	1.71384
5.5	3.58639	1.75617
5.53333	3.79799	1.79849
5.56667	3.79096	1.84082
5.6	3.78393	1.88315
5.63333	3.7769	1.92548
5.66667	3.97793	1.92549
5.7	3.99912	1.9255
5.73333	4.0203	1.92551
5.76667	4.04148	1.92552
5.8	4.04509	1.92556
5.83333	4.0487	1.9256
5.86667	4.0523	1.92564
5.9	4.3169	1.92568
5.93333	4.34079	1.92571
5.96667	4.36469	1.92575
6	4.38859	1.92579
6.03333	4.41249	1.93642
6.06667	4.57132	2.0026
6.1	4.60052	2.06878
6.13333	4.62972	2.13496
6.16667	4.65893	2.20115
6.2	4.68814	2.21178
6.23333	4.97398	2.22242
6.26667	5.03759	2.23305
6.3	5.06939	2.24366
6.33333	5.08267	2.25426
6.36667	5.09596	2.26487
6.4	5.10925	2.50832
6.43333	5.12254	2.52158
6.46667	5.37662	2.53484
6.5	5.41903	2.54811
6.53333	5.46144	2.56137
6.56667	5.48797	2.57464
6.6	5.51451	2.5879
6.63333	5.54105	2.60117
6.66667	5.56747	2.61438
6.7	5.62036	2.62848
6.73333	5.67325	2.64258
6.76667	5.94842	2.65668
6.8	5.96445	2.91078
6.83333	5.98049	2.92356
6.86667	5.99653	2.93634
6.9	6.01257	2.94912
6.93333	6.22445	2.9619
6.96667	6.20873	2.97469
7	6.19302	2.99064
7.03333	6.44726	3.0066
7.06667	6.46507	3.27135
7.1	6.48288	3.28626
7.13333	6.50069	3.30116
7.16667	6.81848	3.31607
7.2	6.85747	3.33097
7.23333	6.89646	3.34588
7.26667	6.93545	3.36714
7.3	6.95667	3.38304
7.33333	6.97789	3.39894
7.36667	6.99911	3.67427
7.4	7.02033	3.68488
7.43333	7.24275	3.70155
7.46667	7.32752	3.71822
7.5	7.40171	3.73489
7.53333	7.47589	3.75156
7.56667	7.50772	3.76823
7.6	7.53956	3.78491
7.63333	7.87848	3.80158
7.66667	7.6244	4.08753
7.7	7.86803	4.10874
7.73333	7.89987	4.12996
7.76667	7.93171	4.15118
7.8	8.03782	4.16717
7.83333	8.20746	4.18316
7.86667	8.3877	4.19914
7.9	8.41967	4.21513
7.93333	8.45165	4.51178
7.96667	8.48363	4.53308
8	8.48384	4.55437
8.03333	8.73825	4.57566
8.06667	8.79142	4.59696
8.1	8.84461	4.61473
8.13333	8.89779	4.6325
8.16667	8.97216	4.65027
8.2	9.06242	4.66804
8.23333	9.1527	4.68581
8.26667	9.17412	4.70359
8.3	9.38607	5.02144
8.33333	9.4868	5.04268
8.36667	9.58753	5.06038
8.4	9.60881	5.07808
8.43333	9.94791	5.09579
8.46667	10.0063	5.42426
8.5	10.0646	5.44549
8.53333	10.1018	5.46673
8.56667	10.139	5.48797
8.6	10.1761	5.5092
8.63333	10.2133	5.53044
8.66667	10.2452	5.55168
8.7	10.6055	5.57293
8.73333	10.6851	5.59417
8.76667	10.7646	5.61541
8.8	10.7544	5.94405
8.83333	11.0937	5.96805
8.86667	11.094	5.99205
8.9	11.2109	6.01606
8.93333	11.3066	6.04006
8.96667	11.5188	6.36873
9	11.5403	6.3901
9.03333	11.6784	6.41147
9.06667	11.7264	6.43285
9.1	11.7745	6.45776
9.13333	12.0292	6.48267
9.16667	12.2521	6.50758
9.2	12.3796	6.52896
9.23333	12.2845	6.87892
9.26667	12.6347	6.91092
9.3	12.7411	6.93232
9.33333	12.4552	6.95372
9.36667	13.8655	6.97513
9.4	14.5337	6.99653
9.43333	14.5871	7.02854
9.46667	14.0045	7.38919
9.5	13.8565	7.41591
9.53333	13.8038	7.44262
9.56667	13.465	7.46934
9.6	13.483	7.49606
9.63333	13.5011	7.86738
9.66667	13.5191	7.89412
9.7	13.9225	7.92086
9.73333	13.9759	8.29223
9.76667	14.1036	8.32428
9.8	14.0134	8.69539
9.83333	13.9232	8.71657
9.86667	13.927	9.10908
9.9	13.9307	9.49099
9.93333	13.9345	9.88353
9.96667	13.7651	10.2549
10	13.7971	10.6475
10.0333	13.8292	11.0401
10.0667	13.6598	11.4433
10.1	13.6177	12.2071
10.1333	13.5755	12.5998
10.1667	13.5334	13.0031
10.2	13.4913	13.417
10.2333	13.7779	13.8204
10.2667	13.9585	14.2343
10.3	14.2349	14.6379
10.3333	14.2248	15.0522
10.3667	14.5542	15.4665
10.4	14.8306	15.902
10.4333	15.0221	15.9451
10.4667	15.0439	16.3595
10.5	14.6626	16.4132
10.5333	12.8701	15.3634
10.5667	9.95268	13.921
10.6	7.26852	11.6933
10.6333	5.18898	9.08337
10.6667	3.97944	7.21606
10.7	3.35348	5.73062
10.7333	2.93971	4.59529
10.7667	2.66388	3.84192
10.8	2.40923	3.47057
10.8333	2.41992	3.0992
10.8667	2.31385	2.91354
10.9	2.25024	2.72788
10.9333	2.18662	2.73858
10.9667	2.12299	2.74928
11	1.9426	2.3566
11.0333	1.87897	2.36425
11.0667	1.81533	2.37191
11.1	1.75169	2.37957
11.1333	1.91099	2.38723
11.1667	1.64563	2.39489
11.2	1.86865	2.40255
11.2333	1.75191	2.41021
11.2667	1.53961	2.01742
11.3	1.26358	2.02412
11.3333	1.46538	2.03082
11.3667	1.35215	2.03752
11.4	1.23892	2.04422
11.4333	1.12569	2.05093
11.4667	1.062	2.05763
11.5	0.89211	2.06433
11.5333	1.00897	2.07104
11.5667	1.2639	1.6675
11.6	0.870954	1.6711
11.6333	0.971888	1.67469
11.6667	1.07283	1.67829
11.7	1.14722	1.68188
11.7333	1.20037	1.68548
11.7667	1.11542	1.68907
11.8	1.07828	1.69125
11.8333	1.04113	1.69342
11.8667	1.23239	1.6956
11.9	1.23951	1.69778
11.9333	1.24663	1.69996
11.9667	1.25376	1.70214
12	0.765029	1.70431
12.0333	0.64817	1.70649
12.0667	1.00948	1.70867
12.1	0.722596	1.71085
12.1333	0.701365	1.71303
12.1667	0.680133	1.71521
12.2	0.977723	1.71739
12.2333	0.967125	1.71957
12.2667	0.77585	1.72175
12.3	0.690842	1.72179
12.3333	1.03097	1.72183
12.3667	1.11603	1.72187
12.4	1.29675	1.72191
12.4333	1.19049	1.72196
12.4667	1.14268	1.722
12.5	1.09488	1.72204
12.5333	1.28624	1.72208
12.5667	0.90358	1.72212
12.6	0.98333	1.72216
12.6333	1.06311	1.72224
12.6667	1.27579	1.72232
12.7	1.30775	1.7224
12.7333	1.06326	2.14779
12.7667	1.05268	1.72257
12.8	1.24412	1.72262
12.8333	1.21225	1.72267
12.8667	1.18039	1.72273
12.9	1.01027	1.72278
12.9333	1.21237	1.72284
12.9667	1.16455	1.72289
13	1.11672	2.14836
13.0333	0.946584	2.14843
13.0667	1.07425	2.14849
13.1	1.20192	2.14856
13.1333	1.13813	2.14863
13.1667	1.02116	2.1487
13.2	1.04247	2.14876
13.2333	1.23398	2.14883
13.2667	1.15955	2.1489
13.3	1.12767	2.14895
13.3333	1.14898	2.14902
13.3667	1.15965	2.14908
13.4	1.17033	2.14914
13.4333	1.03205	2.14921
13.4667	1.47896	2.14927
13.5	1.14915	2.14934
13.5333	1.15983	2.1494
13.5667	1.1705	2.14947
13.6	1.46849	2.14953
13.6333	1.44725	2.1496
13.6667	1.2451	2.14966
13.7	1.35688	2.14973
13.7333	1.46867	2.14979
13.7667	1.64964	2.14985
13.8	1.51133	2.14992
13.8333	1.64974	2.14998
13.8667	1.51142	2.15004
13.9	1.22407	2.15011
13.9333	0.830263	1.72439
13.9667	0.532235	1.72444
14	0.0958052	1.29869
14.0333	0.0532267	1.29873
14.0667	-0.106456	0.872943
14.1	-0.55359	0.872968
14.1333	-0.436496	0.872992
14.1667	-0.319396	0.873016
14.2	-0.138409	0.87304
14.2333	-0.085177	0.873064
14.2667	-0.212948	0.873088
14.3	-0.340727	0.873112
14.3333	-0.117128	0.873136
14.3667	-0.617601	0.87316
14.4	-0.638916	0.447241
14.4333	-0.766721	0.447254
14.4667	-0.564408	0.447267
14.5	-0.766765	0.44728
14.5333	-1.26733	0.447293
14.5667	-0.777459	0.447305
14.6	-0.628376	0.447318
14.6333	-0.340824	0.873361
14.6667	-0.159766	0.873385
14.7	0.181073	0.873409
14.7333	0.72431	1.2995
14.7667	0.916065	1.28888
14.8	1.26761	1.715
14.8333	1.41677	2.14114
14.8667	1.56594	2.14119
14.9	1.73643	2.14124
14.9333	1.42753	2.14129
14.9667	1.45597	2.14135
15	1.48442	2.1414
15.0333	1.51287	2.14145
15.0667	1.20394	2.14151
15.1	1.48099	2.14158
15.1333	1.49169	2.14164
15.1667	1.19339	2.1417
15.2	1.29288	2.14177
15.2333	1.39237	2.14183
15.2667	1.49187	2.1419
15.3	1.52388	2.14195
15.3333	1.22552	2.142
15.3667	1.07636	2.14206
15.4	1.12612	2.14211
15.4333	1.17588	2.14217
15.4667	1.22565	2.14222
15.5	1.09779	2.14228
15.5333	0.969914	2.14234
15.5667	1.12982	2.14239
15.6	1.14584	2.14245
15.6333	1.16186	2.1425
15.6667	1.21518	2.14256
15.7	1.201	2.14261
15.7333	1.18682	2.14267
15.7667	1.17263	2.14272
15.8	1.52449	2.17561
15.8333	1.51389	2.20851
15.8667	1.24741	2.2414
15.9	1.3292	2.2743
15.9333	1.411	2.3072
15.9667	1.49281	2.3401
16	1.35958	2.37301
16.0333	1.22634	2.40592
16.0667	1.57831	2.43883
16.1	1.49305	2.47174
16.1333	1.67442	2.50465
16.1667	1.32252	2.53756
16.2	1.55722	2.57048
16.2333	1.51462	2.57058
16.2667	1.53601	2.57068
16.3	1.78139	2.14407
16.3333	1.58942	2.57081
16.3667	1.51478	2.14417
16.4	1.50415	2.57093
16.4333	1.65354	2.57098
16.4667	1.60023	2.57104
16.5	1.44024	2.5711
16.5333	1.44028	2.57116
16.5667	1.63235	2.57122
16.6	1.63239	2.57129
16.6333	1.45105	2.57135
16.6667	1.71783	2.57141
16.7	1.68586	2.57147
16.7333	1.65389	2.57153
16.7667	1.50454	2.5716
16.8	1.70733	2.57167
16.8333	1.65046	2.57174
16.8667	1.59359	2.5718
16.9	1.53672	2.57187
16.9333	1.89961	2.57194
16.9667	1.89966	2.57201
17	1.69693	2.57208
17.0333	1.729	2.57215
17.0667	1.89982	2.57223
17.1	2.0493	2.5723
17.1333	1.55836	2.98864
17.1667	1.70251	2.56177
17.2	1.84666	2.98881
17.2333	1.92159	2.98915
17.2667	2.08196	2.98948
17.3	2.0393	2.99025
17.3333	1.85783	2.99103
17.3667	1.86855	2.99181
17.4	2.03943	2.99259
17.4333	2.05015	2.99337
17.4667	1.89003	2.99415
17.5	1.91142	2.99492
17.5333	1.93282	2.99569
17.5667	1.5057	2.99646
17.6	1.79407	2.99723
17.6333	1.7941	2.998
17.6667	2.00773	2.99877
17.7	1.97573	2.99955
17.7333	1.94374	3.00033
17.7667	1.81562	3.00111
17.8	1.98658	3.00051
17.8333	2.0721	2.99991
17.8667	1.97604	2.99931
17.9	1.87998	2.99871
17.9333	1.95482	2.99811
17.9667	2.0724	2.99751
18	2.00838	2.9969
18.0333	1.83752	2.9963
18.0667	1.90169	2.9957
18.1	2.07271	2.9951
18.1333	2.04073	2.9945
18.1667	1.96601	2.9939
18.2	1.86992	2.99329
18.2333	2.05164	2.99268
18.2667	2.05171	2.99208
18.3	1.88077	2.99213
18.3333	1.83806	2.99219
18.3667	2.05183	2.99225
18.4	1.98062	2.99231
18.4333	1.90941	2.99237
18.4667	1.8382	2.99242
18.5	2.01993	2.99248
18.5333	2.00393	2.99254
18.5667	1.98794	2.9926
18.6	1.79559	2.99266
18.6333	1.96664	2.99271
18.6667	2.05218	2.99277
18.7	1.9774	2.99282
18.7333	1.90262	2.99288
18.7667	2.03092	2.99293
18.8	2.02028	2.99301
18.8333	2.00965	2.99309
18.8667	1.84935	2.99317
18.9	1.91354	2.99325
18.9333	2.08464	2.99332
18.9667	2.05262	2.9934
19	1.89231	2.99348
19.0333	2.02065	2.99355
19.0667	2.05277	2.99363
19.1	2.0849	2.9937
19.1333	1.90319	2.99378
19.1667	2.3737	2.99385
19.2	2.05306	2.99405
19.2333	2.01042	2.99425
19.2667	1.96778	2.99444
19.3	2.24591	3.42234
19.3333	1.92513	3.41711
19.3667	1.94124	3.41188
19.4	1.95735	2.99485
19.4333	2.22482	2.99495
19.4667	2.41744	2.99505
19.5	2.1073	2.99515
19.5333	1.90413	3.41245
19.5667	2.23582	3.41256
19.6	2.37496	3.41267
19.6333	2.00059	3.41278
19.6667	1.92577	3.41289
19.7	2.30029	3.41299
19.7333	2.35921	3.4131
19.7667	2.41814	3.41321
19.8	2.38072	3.41326
19.8333	2.34331	3.41331
19.8667	2.3059	3.41337
19.9	2.26848	3.41342
19.9333	2.26138	3.41347
19.9667	2.25428	3.41353
20	2.24718	3.41358
20.0333	2.43984	3.41363
20.0667	2.40777	3.41368
20.1	2.3757	3.41373
20.1333	2.23662	3.41378
20.1667	2.46139	3.41384
20.2	2.44537	3.41388
20.2333	2.42935	3.41393
20.2667	2.26886	3.41398
20.3	2.44016	3.41408
20.3333	2.54726	3.41418
20.3667	2.47241	3.41428
20.4	2.27982	3.41438
20.4333	2.35482	3.41448
20.4667	2.54756	3.41459
20.5	2.47271	3.41469
20.5333	2.32291	3.41479	3.5
20.5667	2.31228	3.4149
20.6	2.50504	3.41499
20.6333	2.4837	3.41509
20.6667	2.33389	3.41518
20.7	2.35536	3.41528
20.7333	1.68092	3.41537
20.7667	2.5161	3.41547
20.8	2.36625	3.41554
20.8333	2.37434	3.41562
20.8667	2.38242	3.83329
20.9	2.3905	3.83337
20.9333	2.39859	3.41585
20.9667	2.43077	3.83354
21	2.41479	3.83367
21.0333	2.3988	3.8338
21.0667	2.35605	3.83394
21.1	2.656	3.83407
21.1333	2.54899	3.8342
21.1667	2.44198	3.83433
21.2	2.35637	3.83446
21.2333	2.63494	3.83459
21.2667	2.78499	3.83472
21.3	2.42086	3.83481
21.3333	2.37807	3.83491
21.3667	2.74235	3.835
21.4	2.721	3.83511
21.4333	2.82821	3.83522
21.4667	2.61402	3.83532
21.5	2.76408	3.83543
21.5333	2.81237	3.83554
21.5667	2.86066	3.83564
21.6	2.53931	3.83575
21.6333	2.61438	4.26444
21.6667	2.68945	4.26455
21.7	2.76453	4.26467
21.7333	2.83962	4.26478
21.7667	2.73253	4.2649
21.8	2.58258	4.26501
21.8333	2.73268	4.26513
21.8667	2.74347	4.26524
21.9	2.75426	4.26536
21.9333	2.6043	4.2645
21.9667	2.70082	4.26364
22	2.85094	4.26277
22.0333	2.79742	4.26189
22.0667	2.61527	4.26102
22.1	2.70108	4.26015
22.1333	2.81905	4.25928
22.1667	2.78697	4.25841
22.2	2.63697	4.25755
22.2333	3.14087	4.25669
22.2667	2.83007	4.25583
22.3	2.83015	4.25595
22.3333	2.96959	4.25605
22.3667	3.08759	4.25616
22.4	3.24849	4.25627
22.4333	2.85188	4.25638
22.4667	2.92165	4.68536
22.5	2.99142	4.6843
22.5333	2.98615	4.68325
22.5667	2.98088	4.68219
22.6	2.9756	4.68114
22.6333	2.97033	4.68009
22.6667	3.14199	4.67903
22.7	3.09918	4.67797
22.7333	3.05638	4.67691
22.7667	3.01357	4.67586
22.8	3.11022	4.67725
22.8333	3.27125	4.67866
22.8667	3.21777	4.68007
22.9	3.18574	4.68148
22.9333	3.45406	4.68289
22.9667	3.23968	4.6843
23	3.21837	4.68571
23.0333	3.06832	4.68711
23.0667	3.56198	4.68851
23.1	3.1437	5.10717
23.1333	3.22431	5.1074
23.1667	3.30494	5.10764
23.2	3.40167	5.10787
23.2333	3.19793	5.10811
23.2667	3.13369	5.10834
23.3	3.42351	5.10844
23.3333	3.40215	5.10859
23.3667	3.49884	5.10873
23.4	3.17695	5.10888
23.4333	3.59564	5.10903
23.4667	3.43474	5.10917
23.5	3.5046	5.10931
23.5333	3.57447	5.53882
23.5667	3.5048	5.32428
23.6	3.43512	5.10974
23.6333	3.43521	5.51781
23.6667	3.55339	5.51795
23.7	3.4998	5.51809
23.7333	3.82196	5.51823
23.7667	3.90795	5.51837
23.8	3.54309	5.51862
23.8333	3.66482	5.7606
23.8667	4.00119	5.76082
23.9	4.04618	5.76104
23.9333	4.25403	5.76179
23.9667	4.24338	5.76195
24	4.06041	5.76212
24.0333	4.01745	5.7623
24.0667	4.22222	5.76247
24.1	3.83458	6.20426
24.1333	3.95318	6.20445
24.1667	4.00715	6.20462
24.2	4.06112	6.20479
24.2333	4.11509	6.20495
24.2667	3.9967	6.20512
24.3	4.04719	6.20545
24.3333	4.09765	6.20573
24.3667	4.14811	6.20601
24.4	3.99745	6.20628
24.4333	3.84678	6.20656
24.4667	4.04091	6.20684
24.5	4.06534	5.76529
24.5333	4.08977	5.76555
24.5667	4.1142	5.76581
24.6	4.13864	5.76607
24.6333	4.16307	6.20824
24.6667	4.18751	6.2085
24.7	4.21194	6.20877
24.7333	4.23637	6.20904
24.7667	4.12875	6.2093
24.8	4.0965	6.21123
24.8333	4.42003	6.2132
24.8667	4.31953	6.21517
24.9	4.21903	6.21714
24.9333	4.11852	6.21911
24.9667	4.46365	6.22108
25	4.46646	6.65251
25.0333	4.46926	6.64998
25.0667	4.47206	6.64744
25.1	4.47487	6.6449
25.1333	4.89551	6.64237
25.1667	4.60449	6.63985
25.2	4.55069	6.63732
25.2333	4.88511	6.6348
25.2667	4.89602	6.63228
25.3	4.54033	7.08551
25.3333	4.54053	6.63284
25.3667	4.929	6.63312
25.4	5.04066	6.6334
25.4333	5.15234	6.64446
25.4667	5.26402	7.07622
25.5	4.41203	6.85537
25.5333	4.88687	6.6345
25.5667	4.61737	6.63631
25.6	4.5744	6.63812
25.6333	4.42354	6.63993
25.6667	4.83372	6.64175
25.7	4.70445	6.64357
25.7333	4.57516	6.64538
25.7667	4.44586	6.6472
25.8	4.73709	6.64583
25.8333	4.29456	6.64445
25.8667	4.37562	6.64346
25.9	4.45669	6.64246
25.9333	4.8561	6.64147
25.9667	5.0505	6.64048
26	5.01288	6.63947
26.0333	4.97526	6.63847
26.0667	4.93763	6.63747
26.1	4.9	7.09097
26.1333	4.92173	7.08902
26.1667	4.94347	7.08707
26.2	4.7817	7.08513
26.2333	4.92217	7.08318
26.2667	4.98708	7.08123
26.3	4.98731	7.08082
26.3333	5.03067	7.08036
26.3667	5.38712	7.0799
26.4	5.05263	7.07944
26.4333	5.15359	7.07898
26.4667	5.25455	7.07852
26.5	5.35553	7.07808
26.5333	5.0534	7.07763
26.5667	5.08059	7.07719
26.6	5.10778	7.07674
26.6333	5.34556	7.07629
26.6667	5.00016	7.07582
26.7	5.05433	7.07534
26.7333	5.1085	7.07486
26.7667	5.31388	7.07437
26.8	4.96843	7.07461
26.8333	4.90375	7.07479
26.8667	4.83907	7.07497
26.9	5.30367	7.07516
26.9333	5.01216	7.07535
26.9667	4.97989	7.07554
27	4.94761	7.07573
27.0333	5.30424	7.07592
27.0667	5.52044	7.0761
27.1	5.03443	7.07629
27.1333	5.20741	7.07646
27.1667	5.32639	7.07664
27.2	5.2833	7.07682
27.2333	5.07849	7.07747
27.2667	4.91688	7.07814
27.3	5.07375	7.07839
27.3333	5.23063	7.07864
27.3667	5.01466	7.07889
27.4	4.98602	7.07913
27.4333	4.95737	7.07938
27.4667	4.92872	7.07962
27.5	4.90006	7.07987
27.5333	4.87141	7.08012
27.5667	4.84275	7.08036
27.6	5.39423	7.08061
27.6333	4.99443	7.08085
27.6667	4.95136	7.08109
27.7	4.77855	7.08134
27.7333	4.97332	7.08158
27.7667	5.01674	7.08182
27.8	4.98445	7.08203
27.8333	4.95216	7.08223
27.8667	5.33075	7.08244
27.9	5.30117	7.08265
27.9333	5.27162	7.50462
27.9667	5.24206	7.50488
28	5.21251	7.50514
28.0333	5.37491	7.5054
28.0667	5.3174	7.50564
28.1	5.25988	7.50587
28.1333	5.20236	7.50611
28.1667	5.38639	7.50633
28.2	5.3541	7.50656
28.2333	5.32181	7.50678
28.2667	5.18134	7.507
28.3	5.35443	7.50702
28.3333	5.14892	7.50704
28.3667	5.28956	7.50706
28.4	5.27515	7.50708
28.4333	5.26074	7.5071
28.4667	5.24633	7.50712
28.5	5.23213	7.50744
28.5333	5.21793	7.50777
28.5667	5.20373	7.50809
28.6	5.33379	7.50842
28.6333	5.30156	7.50874
28.6667	5.16113	7.50907
28.7	5.16135	7.50939
28.7333	5.34554	7.50973
28.7667	5.32414	7.51007
28.8	5.17277	7.50881
28.8333	5.23782	7.50755
28.8667	5.34619	7.50632
28.9	5.35717	7.50508
28.9333	5.2058	7.50385
28.9667	5.24924	7.50262
29	5.29265	7.50135
29.0333	5.33606	7.50007
29.0667	5.30804	7.4988
29.1	5.28002	7.49753
29.1333	5.25202	7.49629
29.1667	5.22402	7.49505
29.2	5.19602	7.49381
29.2333	5.31524	7.49258
29.2667	5.39111	7.49126
29.3	5.52667	7.4952
29.3333	5.66224	7.49913
29.3667	5.57588	7.50307
29.4	5.48948	7.93647
29.4333	5.61964	7.93679
29.4667	5.5549	7.93711
29.5	5.42518	7.93743
29.5333	5.49036	7.93773
29.5667	5.62052	7.93803
29.6	5.62073	7.93833
29.6333	5.45849	7.93863
29.6667	5.44787	7.93895
29.7	5.7184	7.49456
29.7333	5.65317	7.93826
29.7667	5.58795	7.50474
29.8	5.65314	7.50286
29.8333	5.71834	7.50099
29.8667	5.4153	7.49911
29.9	5.61047	7.49723
29.9333	5.60663	7.49537
29.9667	5.6028	7.93978
30	5.59896	7.9401
30.0333	5.59513	7.49628
30.0667	5.59127	7.49656
30.1	5.58742	7.94102
30.1333	5.58357	7.94132
30.1667	5.57972	7.94162
30.2	5.43906	7.94189
30.2333	5.5801	7.94217
30.2667	5.65615	7.94244
30.3	5.55874	7.94116
30.3333	5.41799	7.93988
30.3667	5.48312	7.9386
30.4	5.60244	7.93733
30.4333	5.58088	7.93605
30.4667	5.42926	7.93474
30.5	5.47271	7.93344
30.5333	5.60285	7.93213
30.5667	5.53793	7.93083
30.6	5.47301	7.92955
30.6333	5.63569	7.92826
30.6667	5.60329	7.92698
30.7	5.57089	7.92569
30.7333	5.53848	7.92439
30.7667	5.86374	7.92309
30.8	5.69145	7.92466
30.8333	5.59399	7.92482
30.8667	5.49654	7.92499
30.9	5.57255	7.92516
30.9333	5.56182	7.92533
30.9667	5.5511	7.9255
31	5.54038	7.92567
31.0333	5.95252	7.92585
31.0667	6.00687	7.92603
31.1	6.06121	8.35992
31.1333	6.02881	8.37094
31.1667	5.99641	7.92654
31.2	5.96401	8.37131
31.2333	5.66051	7.92689
31.2667	5.63893	7.92704
31.3	6.00781	7.92728
31.3333	6.09475	7.92751
31.3667	5.76958	7.92052
31.4	5.65048	7.91356
31.4333	6.00858	7.9066
31.4667	5.98167	7.91771
31.5	5.95475	7.90713
31.5333	5.49937	8.3521
31.5667	5.91173	8.35235
31.6	5.99327	7.90786
31.6333	6.07482	8.35287
31.6667	6.06414	8.35311
31.7	5.90159	8.35336
31.7333	5.95058	8.3536
31.7667	5.99958	8.35384
31.8	5.90754	8.35409
31.8333	5.81549	8.35434
31.8667	6.02182	8.35459
31.9	5.83754	8.35484
31.9333	5.92452	8.35509
31.9667	5.82703	8.35533
32	6.19615	8.35558
32.0333	6.16106	8.35582
32.0667	6.12596	8.35605
32.1	6.09087	8.35629
32.1333	6.05576	8.35652
32.1667	6.15361	8.35675
32.2	6.25147	8.357
32.2333	6.21909	8.3681
32.2667	5.98049	8.8025
32.3	6.14344	8.35768
32.3333	6.27386	8.35465
32.3667	6.1872	8.35163
32.4	6.10053	8.34861
32.4333	6.15136	8.34558
32.4667	6.20218	8.34255
32.5	6.25301	8.33951
32.5333	6.25589	8.33648
32.5667	6.25877	8.33345
32.6	6.26164	8.3304
32.6333	6.26451	8.32735
32.6667	6.26739	8.77271
32.7	6.27026	8.78379
32.7333	6.27312	8.33883
32.7667	6.27599	8.77336
32.8	6.27061	8.77342
32.8333	6.26518	8.77343
32.8667	6.43892	8.77344
32.9	6.36835	8.77345
32.9333	6.29798	8.77374
32.9667	6.26562	8.77404
33	6.45043	8.77433
33.0333	6.38911	8.77462
33.0667	6.32776	8.77489
33.1	6.26641	8.77515
33.1333	6.23402	8.77542
33.1667	6.52746	8.77569
33.2	6.28872	8.77596
33.2333	6.15857	8.77624
33.2667	6.21305	8.77647
33.3	6.30008	8.77667
33.3333	6.32376	8.77687
33.3667	6.34745	8.77708
33.4	6.37114	8.77729
33.4333	6.39483	8.77751
33.4667	6.41852	8.77771
33.5	6.44221	8.77792
33.5333	6.41598	8.77812
33.5667	6.38973	8.77832
33.6	6.36349	8.77852
33.6333	6.33725	8.77871
33.6667	6.31102	8.77893
33.7	6.28478	8.77914
33.7333	6.25855	8.77935
33.7667	6.17175	8.77953
33.8	6.34562	8.77872
33.8333	6.23699	8.77792
33.8667	6.32936	8.77711
33.9	6.42174	8.7763
33.9333	6.44096	8.77574
33.9667	6.46019	8.77519
34	6.47942	8.77465
34.0333	6.49866	8.77411
34.0667	6.71622	8.77356
34.1	6.36867	8.77301
34.1333	6.4993	8.77247
34.1667	6.53212	8.77192
34.2	6.56495	8.77138
34.2333	6.59778	9.20646
34.2667	6.72843	9.19588
34.3	6.73959	9.19493
34.3333	6.75076	9.19397
34.3667	6.94672	9.19299
34.4	6.58825	9.19202
34.4333	6.65013	9.19105
34.4667	6.71203	9.19008
34.5	6.77393	9.18912
34.5333	6.7416	9.18815
34.5667	6.73101	9.18853
34.6	6.72042	9.18892
34.6333	6.70983	9.18931
34.6667	6.69923	9.61382
34.7	6.68863	9.61784
34.7333	7.08045	9.62187
34.7667	7.02637	9.62591
34.8	6.92807	9.62462
34.8333	7.33006	9.62333
34.8667	7.35208	9.62296
34.9	7.3741	9.62259
34.9333	6.97194	9.62221
34.9667	6.98089	9.62183
35	6.98984	9.62145
35.0333	6.99879	9.62107
35.0667	7.00774	9.62069
35.1	7.0167	9.62031
35.1333	7.14749	9.61992
35.1667	7.20213	9.61952
35.2	7.25677	9.61913
35.2333	7.31142	9.61873
35.2667	7.32259	9.61839
35.3	6.86579	9.61864
35.3333	6.9639	9.61889
35.3667	7.12731	9.61914
35.4	7.13837	10.0547
35.4333	7.14944	9.83183
35.4667	7.33461	9.60899
35.5	6.97567	10.0554
35.5333	7.3785	10.0557
35.5667	7.32155	10.0559
35.6	7.2646	10.0562
35.6333	7.20765	10.0564
35.6667	7.15069	10.0567
35.7	7.51004	10.0569
35.7333	7.36874	10.0572
35.7667	7.27208	10.059
35.8	7.27078	10.0578
35.8333	7.26948	10.0566
35.8667	7.26816	10.0554
35.9	7.26685	10.0541
35.9333	7.26553	10.0529
35.9667	7.26422	10.0517
36	7.26291	10.0505
36.0333	7.69872	10.0508
36.0667	7.38317	10.4976
36.1	7.76456	10.4871
36.1333	7.79748	10.4765
36.1667	7.8304	10.4741
36.2	7.86332	10.4717
36.2333	7.89625	10.4693
36.2667	7.9292	10.467
36.3	7.53727	10.4665
36.3333	7.43942	10.466
36.3667	7.35246	10.4655
36.4	7.75567	10.4651
36.4333	7.80487	10.4646
36.4667	7.85408	10.4641
36.5	7.82521	10.4627
36.5333	7.79813	10.4636
36.5667	7.77052	10.4638
36.6	7.74291	10.4641
36.6333	7.71486	10.4637
36.6667	7.70396	10.463
36.7	7.9434	10.4619
36.7333	7.98088	10.4603
36.7667	8.01923	10.4599
36.8	8.05237	10.4528
36.8333	7.85652	10.4456
36.8667	7.88093	10.4382
36.9	7.90508	10.4305
36.9333	7.92913	10.4227
36.9667	7.9532	10.4148
37	7.97739	10.4072
37.0333	8.00159	10.3995
37.0667	8.02569	10.3917
37.1	8.0496	10.3837
37.1333	8.07322	10.8297
37.1667	8.01795	10.8231
37.2	8.12949	10.8212
37.2333	8.29325	10.3965
37.2667	7.9666	10.3969
37.3	7.97458	10.3536
37.3333	7.98257	10.3552
37.3667	7.99055	10.3568
37.4	7.99853	10.3584
37.4333	8.00652	10.36
37.4667	8.01449	10.3617
37.5	8.02247	10.3633
37.5333	8.17526	10.3649
37.5667	8.18635	10.3665
37.6	7.94672	10.8027
37.6333	8.0341	10.7993
37.6667	8.1215	10.796
37.7	8.60135	10.7926
37.7333	8.51978	11.2289
37.7667	8.43819	11.2291
37.8	8.4766	11.2295
37.8333	8.51502	11.2298
37.8667	8.74421	11.2301
37.9	8.80986	11.6665
37.9333	9.02817	11.6632
37.9667	8.98481	11.6599
38	8.94145	11.6566
38.0333	8.89824	11.6535
38.0667	9.00769	11.6504
38.1	8.9572	11.6473
38.1333	8.90671	12.0731
38.1667	8.85621	11.6374
38.2	9.03111	11.6379
38.2333	8.67156	11.6384
38.2667	8.47562	11.639
38.3	8.46487	11.2138
38.3333	8.54138	11.2131
38.3667	8.6179	11.2125
38.4	8.5526	11.2119
38.4333	8.3673	11.2112
38.4667	8.45472	11.2106
38.5	8.57488	11.2099
38.5333	8.50957	11.2093
38.5667	8.37879	11.2086
38.6	8.48258	11.208
38.6333	8.58637	11.2073
38.6667	8.55924	11.2067
38.7	8.53211	11.2061
38.7333	8.78321	11.2054
38.7667	8.70696	11.642
38.8	8.98002	11.6342
38.8333	8.9694	11.6264
38.8667	8.95875	11.6186
38.9	9.1227	11.6107
38.9333	9.05203	12.0476
38.9667	8.98136	12.0468
39	9.41814	12.0461
39.0333	9.27653	12.0453
39.0667	9.17855	12.0445
39.1	9.40799	12.0438
39.1333	9.40605	12.043
39.1667	9.4041	12.0422
39.2	9.40214	12.0414
39.2333	9.40018	12.0406
39.2667	9.39822	12.0398
39.3	9.54024	12.0508
39.3333	9.51307	12.0401
39.3667	9.48591	12.0511
39.4	9.32229	12.4879
39.4333	9.47524	12.4881
39.4667	9.45715	12.4882
39.5	9.43907	12.0517
39.5333	9.42114	12.0466
39.5667	9.0939	12.0415
39.6	9.06141	12.0364
39.6333	9.02892	12.0313
39.6667	9.08741	11.584
39.7	9.1459	11.5843
39.7333	9.20439	11.5846
39.7667	9.12821	11.585
39.8	8.9755	11.5837
39.8333	9.06847	11.5825
39.8667	9.16143	11.5812
39.9	9.09607	11.5799
39.9333	8.93242	11.5787
39.9667	9.04177	11.5774
40	9.15112	11.5761
40.0333	9.07483	11.5749
40.0667	8.91115	11.5736
40.1	8.97681	11.5723
40.1333	9.11891	11.571
40.1667	9.11905	11.5697
40.2	9.11918	11.5684
40.2333	9.1194	11.5673
40.2667	9.11962	11.5661
40.3	9.04346	11.5665
40.3333	8.96729	11.5668
40.3667	8.61804	12.0041
40.4	9.21907	12.0045
40.4333	9.37228	12.0758
40.4667	9.36982	12.1472
40.5	9.36737	12.2185
40.5333	9.36491	12.2899
40.5667	9.36248	12.3613
40.6	9.7233	12.4327
40.6333	9.70175	12.4309
40.6667	9.8659	12.4291
40.7	9.8079	12.4272
40.7333	9.7499	12.4254
40.7667	9.69189	12.4235
40.8	9.8997	12.4238
40.8333	9.81795	12.424
40.8667	9.73621	12.8505
40.9	10.1298	12.8344
40.9333	10.3048	12.8181
40.9667	10.2339	13.2554
41	10.1629	13.2446
41.0333	10.5892	13.2447
41.0667	10.7096	13.2449
41.1	10.8408	13.2451
41.1333	10.7153	13.2452
41.1667	10.5898	13.6825
41.2	11.027	13.6754
41.2333	10.9179	13.6683
41.2667	10.8088	13.6612
41.3	10.9785	13.6726
41.3333	11.1484	13.6841
41.3667	11.1488	14.1109
41.4	11.1492	14.1084
41.4333	11.1496	14.106
41.4667	11.15	14.1035
41.5	11.1504	14.101
41.5333	11.1508	14.0985
41.5667	11.1512	14.096
41.6	11.1514	14.0933
41.6333	11.1516	14.0906
41.6667	11.1519	14.088
41.7	10.9772	14.0853
41.7333	10.9884	14.0826
41.7667	11.2291	13.6455
41.8	10.7702	13.6459
41.8333	10.9127	13.6463
41.8667	10.563	13.6467
41.9	10.7274	13.647
41.9333	10.6621	13.6474
41.9667	10.5967	13.6478
42	10.5314	13.6482
42.0333	10.7067	13.6595
42.0667	10.3679	13.2334
42.1	10.4885	13.2282
42.1333	10.5927	13.2231
42.1667	10.6969	13.218
42.2	10.38	13.2128
42.2333	10.227	13.2076
42.2667	10.61	13.2023
42.3	10.5118	13.2037
42.3333	10.337	13.2049
42.3667	10.2716	13.2062
42.4	10.5781	13.2075
42.4333	10.458	13.2087
42.4667	10.3488	13.21
42.5	10.2943	13.2112
42.5333	10.2507	13.2125
42.5667	10.3931	13.2137
42.6	10.0979	13.2149
42.6333	10.2512	13.2161
42.6667	10.503	13.2053
42.7	10.443	12.9976
42.7333	10.3829	12.7899
42.7667	10.3502	12.7791
42.8	10.1752	12.771
42.8333	10.3066	12.7628
42.8667	10.4382	12.755
42.9	10.5698	12.7472
42.9333	10.5155	13.1744
42.9667	10.7128	13.1749
43	10.6147	13.6021
43.0333	10.7025	13.1757
43.0667	10.4621	13.3896
43.1	10.9112	13.6034
43.1333	10.835	13.6012
43.1667	11.109	13.599
43.2	11.0875	13.5967
43.2333	11.066	13.5945
43.2667	11.0445	14.0218
43.3	11.1319	14.0326
43.3333	11.4382	14.0433
43.3667	11.3723	14.459
43.4	11.6458	14.4514
43.4333	11.8316	14.4439
43.4667	11.8648	14.437
43.5	11.9236	14.4302
43.5333	11.9823	14.4233
43.5667	12.0411	14.4165
43.6	11.8006	14.8438
43.6333	12.1841	14.8415
43.6667	12.3596	14.8392
43.7	11.944	14.8369
43.7333	12.3494	14.8346
43.7667	12.1417	15.2729
43.8	12.2407	15.2735
43.8333	12.263	15.274
43.8667	12.2853	15.2711
43.9	12.6689	15.2683
43.9333	12.527	15.2654
43.9667	12.385	15.2625
44	12.4731	15.2596
44.0333	12.6268	15.2568
44.0667	12.6489	15.2537
44.1	12.3754	15.2506
44.1333	12.3099	15.2475
44.1667	12.6606	15.2444
44.2	12.7119	15.2413
44.2333	12.7632	15.2382
44.2667	12.8146	15.2351	11.59
44.3	12.6835	15.2391
44.3333	13.6695	15.2431
44.3667	14.1955	15.2471
44.4	12.6295	15.2365
44.4333	12.7394	15.2478
44.4667	12.7323	15.6754
44.5	12.7253	15.6538
44.5333	12.7183	15.6432
44.5667	12.368	15.6326
44.6	12.5545	15.6329
44.6333	12.8615	15.5478
44.6667	12.7961	15.4626
44.7	12.7306	15.3775
44.7333	12.6651	15.2923
44.7667	12.8516	15.2071
44.8	12.8427	15.211
44.8333	12.8337	15.215
44.8667	12.8248	15.2188
44.9	12.8158	15.208
44.9333	12.8069	15.1973
44.9667	12.7979	15.2195
45	12.557	15.636
45.0333	12.6996	15.6253
45.0667	12.7381	15.6364
45.1	12.7766	15.1764
45.1333	12.6453	15.1766
45.1667	12.7879	15.1768
45.2	12.3829	15.5936
45.2333	12.6901	15.5941
45.2667	12.548	15.5946
45.3	12.7784	15.1675
45.3333	12.8992	15.1677
45.3667	12.8227	15.168
45.4	12.5928	15.6067
45.4333	12.6971	15.1686
45.4667	12.8014	15.6072
45.5	12.7688	15.6014
45.5333	12.5936	15.5956
45.5667	12.6815	15.5898
45.6	12.7694	15.5839
45.6333	12.7258	15.5781
45.6667	12.5944	15.5722
45.7	12.7371	15.5664
45.7333	12.7385	15.5619
45.7667	12.7398	15.5575
45.8	12.7181	15.1521
45.8333	12.7184	15.1524
45.8667	12.8502	15.1491
45.9	12.379	15.1457
45.9333	12.3507	15.1424
45.9667	12.3225	15.1536
46	12.2942	15.0881
46.0333	12.2659	15.0227
46.0667	12.2376	14.9571
46.1	12.6545	14.8915
46.1333	12.6986	14.826
46.1667	12.4027	14.7605
46.2	12.71	14.6949
46.2333	12.447	15.1228
46.2667	12.7084	15.1207
46.3	13.0159	15.527
46.3333	13.0053	15.5329
46.3667	13.4005	15.5389
46.4	13.4447	15.9451
46.4333	13.5767	15.9455
46.4667	13.7745	16.3737
46.5	14.1369	16.3962
46.5333	14.1812	16.8024
46.5667	14.401	16.7975
46.6	14.3575	16.7924
46.6333	14.6211	17.2097
46.6667	14.7093	17.1883
46.7	14.8304	17.1668
46.7333	15.0941	17.5952
46.7667	15.0736	17.5968
46.8	15.4578	18.0139
46.8333	15.425	18.0142
46.8667	15.4087	18.0143
46.9	15.3924	18.4423
46.9333	15.985	18.4315
46.9667	16.018	18.4262
47	16.0511	18.421
47.0333	16.2488	18.86
47.0667	16.4135	18.8523
47.1	16.4054	18.8446
47.1333	16.3973	18.837
47.1667	16.3892	18.8293
47.2	16.3811	18.8216
47.2333	16.1289	18.8139
47.2667	16.295	18.8078
47.3	15.8674	18.8027
47.3333	15.8348	18.7977
47.3667	15.8023	18.3921
47.4	15.6051	18.3925
47.4333	15.5616	18.393
47.4667	15.518	17.9873
47.5	15.5732	17.984
47.5333	15.2005	17.9808
47.5667	15.0581	17.9776
47.6	14.9706	17.5499
47.6333	14.8832	17.5338
47.6667	14.7517	17.5177
47.7	14.7081	17.1009
47.7333	14.6645	17.1013
47.7667	14.7831	17.0988
47.8	14.7671	17.0979
47.8333	14.7511	17.097
47.8667	14.6199	17.0961
47.9	14.785	17.0952
47.9333	14.5989	17.0942
47.9667	14.5993	17.0932
48	14.5997	17.0923
48.0333	14.4136	17.0913
48.0667	14.3591	17.0904
48.1	14.1948	17.0894
48.1333	14.5465	17.0884
48.1667	14.4647	17.0875
48.2	14.3827	17.0865
48.2333	14.4151	17.0844
48.2667	14.5244	17.0823
48.3	14.8101	17.0827
48.3333	14.4372	17.0831
48.3667	14.723	17.0835
48.4	14.5476	17.0839
48.4333	14.7456	17.4795
48.4667	14.7276	17.4908
48.5	14.7096	17.4863
48.5333	14.6916	17.4818
48.5667	14.7248	17.4772
48.6	14.758	17.4727
48.6333	14.7912	17.4681
48.6667	14.8245	17.4636
48.7	14.9013	17.4587
48.7333	14.8134	17.4538
48.7667	15.0989	17.4489
48.8	14.8466	17.8664
48.8333	15.1433	17.4384
48.8667	15.1215	17.8559
48.9	15.0997	17.8524
48.9333	15.0778	17.8489
48.9667	15.056	17.8454
49	15.21	17.842
49.0333	15.1113	17.8386
49.0667	15.0126	17.835
49.1	16.8633	19.4739
49.1333	16.6473	19.4698
49.1667	16.4923	19.4669
49.2	16.0904	19.014
49.2333	16.0475	18.5504
49.2667	16.1114	19.0015
49.3	16.4218	19.013
49.3333	16.1896	19.4563
49.3667	16.5221	19.4529
49.4	16.5002	19.4496
49.4333	16.4784	19.4463
49.4667	16.235	19.4429
49.5	16.4567	19.4395
49.5333	16.4312	19.4362
49.5667	16.4057	19.4328
49.6	16.3801	19.4294
49.6333	16.8012	19.426
49.6667	16.5356	19.4226
49.7	16.5765	19.4193
49.7333	16.6173	19.4158
49.7667	16.6593	19.8826
49.8	17.0264	19.4192
49.8333	16.5516	19.8863
49.8667	16.6639	19.8758
49.9	16.9314	19.8653
49.9333	16.9108	19.8548
49.9667	16.8901	19.8443
50	16.6448	19.8301
50.0333	16.5768	19.816
50.0667	16.6844	19.8
50.1	16.8126	19.7821
50.1333	16.5995	19.7666
50.1667	16.5406	19.3259
50.2	16.4817	19.3172
50.2333	16.0516	18.8875
50.2667	15.7877	18.8677
50.3	16.1861	18.8672
50.3333	16.5071	18.8668
50.3667	16.1522	19.3317
50.4	16.2959	18.8882
50.4333	16.5732	19.3206
50.4667	16.5845	19.3264
50.5	16.5958	19.3322
50.5333	16.6071	19.7092
50.5667	16.9841	19.7206
50.6	17.3167	19.7319
50.6333	17.3435	20.1754
50.6667	17.3706	20.187
50.7	17.3976	20.1986
50.7333	17.4247	19.7227
50.7667	17.4517	19.7122
50.8	17.0643	19.9508
50.8333	16.8652	20.1895
50.8667	17.2201	20.2275
50.9	17.1594	20.2655
50.9333	17.0987	20.3035
50.9667	17.3632	20.3395
51	17.7607	20.3754
51.0333	17.5169	20.4131
51.0667	17.3618	20.4508
51.1	17.4061	20.4885
51.1333	17.7062	20.5272
51.1667	17.3192	20.5659
51.2	17.586	20.0903
51.2333	17.3204	20.5341
51.2667	17.5315	20.5236
51.3	17.7105	20.5366
51.3333	17.6566	20.0839
51.3667	17.6027	20.5291
51.4	17.7019	20.5715
51.4333	17.7228	20.6132
51.4667	17.7457	20.6572
51.5	17.7687	20.7012
51.5333	17.9801	20.7452
51.5667	17.6926	20.7892
51.6	18.0149	20.8332
51.6333	18.049	20.8773
51.6667	18.0813	20.9194
51.7	18.1137	20.9183
51.7333	17.7931	20.9194
51.7667	17.8889	20.4714
51.8	17.9334	20.4494
51.8333	17.6122	20.4275
51.8667	17.5126	20.4248
51.9	17.7565	20.4222
51.9333	17.8564	20.4195
51.9667	18.1557	20.4169
52	17.9341	20.8825
52.0333	18.2113	20.8771
52.0667	18.4552	20.8715
52.1	18.4718	21.326
52.1333	18.4885	21.3039
52.1667	18.7433	21.7028
52.2	19.0868	21.7026
52.2333	18.9891	21.2395
52.2667	18.5255	21.2638
52.3	18.5915	21.2633
52.3333	18.6021	21.2627
52.3667	18.4131	21.2621
52.4	18.529	21.2615
52.4333	18.6448	21.2609
52.4667	19.0876	21.2602
52.5	18.9983	21.7029
52.5333	18.8438	21.6925
52.5667	19.0329	21.6822
52.6	19.1666	21.6719
52.6333	19.2116	22.0939
52.6667	19.2526	22.0873
52.7	19.5089	22.086
52.7333	19.3883	22.0848
52.7667	19.6889	22.0836
52.8	19.1772	22.0722
52.8333	19.4426	22.062
52.8667	19.3199	22.0518
52.9	19.6298	22.0418
52.9333	19.7512	22.0318
52.9667	19.519	22.0232
53	19.2979	22.0145
53.0333	19.5978	22.0058
53.0667	19.1883	21.9971
53.1	19.0004	21.9884
53.1333	19.2587	21.9827
53.1667	19.5132	21.9728
53.2	19.6552	21.961
53.2333	19.6788	21.9454
53.2667	19.7091	21.9372
53.3	19.6318	21.9264
53.3333	19.1346	21.9172
53.3667	18.9478	21.9524
53.4	18.6723	21.9433
53.4333	18.9844	21.9452
53.4667	19.0636	21.9415
53.5	18.9876	21.9378
53.5333	19.2295	21.9206
53.5667	19.4047	21.9033
53.6	19.378	21.8834
53.6333	19.3498	22.2978
53.6667	19.6111	22.3146
53.7	19.9128	21.8631
53.7333	19.5385	21.8659
53.7667	18.9536	21.381
53.8	18.7766	20.9491
53.8333	18.8214	20.9459
53.8667	18.5447	20.9427
53.9	18.9215	20.939
53.9333	18.6776	21.3934
53.9667	19.1986	21.3822
54	19.387	21.8256
54.0333	19.8525	21.8366
54.0667	20.0852	22.28
54.1	20.2626	22.7122
54.1333	20.2737	22.8952
54.1667	20.6506	23.0781
54.2	20.8944	23.0781
54.2333	20.8168	23.5103
54.2667	21.2384	23.4997
54.3	21.5642	23.9479
54.3333	21.7664	24.1726
54.3667	22.277	24.3949
54.4	22.4196	24.7813
54.4333	22.3603	24.7697
54.4667	22.6519	24.7538
54.5	22.642	24.7477
54.5333	22.211	24.2503
54.5667	21.4363	23.8083
54.6	21.0052	23.4216
54.6333	20.696	23.4063
54.6667	20.6417	23.3909
54.7	20.7536	22.9709
54.7333	20.8655	22.9387
54.7667	20.9214	23.4049
54.8	20.9493	23.4051
54.8333	20.9772	23.3914
54.8667	21.2655	23.3777
54.9	21.2739	23.3639
54.9333	21.2823	23.3501
54.9667	21.2907	23.7937
55	21.2991	23.7854
55.0333	21.7094	23.7772
55.0667	22.0088	23.7689
55.1	21.9424	23.7607
55.1333	21.7651	23.7831
55.1667	21.4437	23.3397
55.2	20.9892	23.3066
55.2333	20.9671	22.852
55.2667	20.5459	22.8744
55.3	20.5573	22.4423
55.3333	20.5688	22.4399
55.3667	20.2475	22.4375
55.4	20.2257	22.4351
55.4333	20.2038	22.4327
55.4667	20.6471	22.011
55.5	20.5249	22.1023
55.5333	20.3141	22.1936
55.5667	20.447	22.2849
55.6	20.4522	22.376
55.6333	20.4575	22.3757
55.6667	20.7012	22.3755
55.7	20.6567	22.3753
55.7333	20.9779	22.375
55.7667	20.8446	22.796
55.8	21.1663	22.8073
55.8333	21.5545	23.2509
55.8667	21.7986	23.2123
55.9	21.8542	23.1737
55.9333	21.9098	23.6062
55.9667	22.4199	23.6063
56	22.6972	24.05
56.0333	22.531	24.2607
56.0667	22.8304	24.4715
56.1	23.1742	24.8928
56.1333	23.5179	24.9039
56.1667	23.3959	25.3141
56.2	23.6509	25.2698
56.2333	24.1166	25.2697
56.2667	24.0168	25.6911
56.3	23.9779	25.7131
56.3333	23.939	26.1123
56.3667	24.4602	26.1124
56.4	24.7483	26.1121
56.4333	24.8147	26.5444
56.4667	24.8813	26.55
56.5	24.9478	26.5555
56.5333	25.015	26.9111
56.5667	25.0823	26.923
56.6	25.1494	26.9254
56.6333	25.2166	26.928
56.6667	25.5611	26.9306
56.7	25.5174	26.9332
56.7333	25.2853	26.9359
56.7667	25.2527	26.9384
56.8	25.1252	26.8655
56.8333	24.9975	26.7925
56.8667	25.1749	26.7196
56.9	25.2301	26.6465
56.9333	24.986	26.5735
56.9667	25.0412	26.5003
57	24.786	26.4273
57.0333	24.8191	26.4179
57.0667	24.5858	26.4082
57.1	24.5911	26.3987
57.1333	24.5964	26.3892
57.1667	24.5517	26.3796
57.2	24.5292	26.37
57.2333	24.0409	25.9371
57.2667	23.9295	25.5263
57.3	23.8524	25.5194
57.3333	23.6309	25.5124
57.3667	23.5649	25.5055
57.4	23.4987	25.1178
57.4333	23.4546	25.1025
57.4667	23.2554	25.0875
57.5	23.1338	25.0724
57.5333	23.2332	25.0564
57.5667	23.4436	25.0405
57.6	23.6205	25.4724
57.6333	23.6534	25.4683
57.6667	23.6862	25.4642
57.7	23.8966	25.4601
57.7333	23.8185	25.8921
57.7667	24.0289	25.8696
57.8	24.095	26.2461
57.8333	24.1611	26.2419
57.8667	24.4827	26.2383
57.9	24.4163	26.2348
57.9333	24.1059	26.6451
57.9667	24.5828	26.6453
58	24.7381	26.6391
58.0333	24.5608	26.6331
58.0667	24.6052	26.627
58.1	24.5942	26.6209
58.1333	24.7717	26.6149
58.1667	24.5277	26.6086
58.2	24.5513	26.604
58.2333	24.5747	26.5992
58.2667	24.698	26.5945
58.3	24.3092	26.6048
58.3333	24.3641	26.6153
58.3667	24.6185	26.6256
58.4	24.4404	26.1259
58.4333	24.34	26.1031
58.4667	24.1617	26.0024
58.5	24.1513	25.9033
58.5333	23.952	25.8039
58.5667	24.0189	25.7045
58.6	23.7644	25.705
58.6333	23.7094	25.6944
58.6667	23.6266	25.2623
58.7	23.5438	25.2294
58.7333	23.289	25.2298
58.7667	23.2005	25.23
58.8	23.0837	25.2185
58.8333	22.967	25.2071
58.8667	22.8334	24.7851
58.9	23.2434	24.7774
58.9333	23.0766	24.7695
58.9667	23.0539	24.7616
59	22.8097	24.7539
59.0333	22.8316	24.7462
59.0667	22.8533	24.7383
59.1	22.8753	24.3279
59.1333	22.8973	24.3055
59.1667	22.7421	24.3055
59.2	23.0302	24.3053
59.2333	22.9523	24.305
59.2667	22.8857	24.3049
59.3	22.5741	24.6807
59.3333	23.2604	24.6739
59.3667	23.0266	24.6674
59.4	23.204	25.0998
59.4333	23.5256	25.1054
59.4667	24.0799	25.111
59.5	24.3017	25.4991
59.5333	24.0691	25.9316
59.5667	24.6012	26.3085
59.6	25.0004	26.2864
59.6333	25.0114	26.6855
59.6667	25.3331	27.118
59.7	25.5222	27.5289
59.7333	26.1437	27.9509
59.7667	26.244	28.395
59.8	26.5762	28.3723
59.8333	26.6756	28.7488
59.8667	27.0078	29.1364
59.9	27.0294	29.1358
59.9333	27.3172	29.5456
59.9667	27.5717	29.5561
60	27.6271	29.9552
60.0333	27.8486	29.9411
60.0667	27.782	29.9272
60.1	28.0035	29.913
60.1333	28.103	29.899
60.1667	27.7371	30.298
60.2	27.6262	30.2979
60.2333	27.8033	29.8985
60.2667	27.5593	29.8984
60.3	27.6474	29.8922
60.3333	27.2587	29.886
60.3667	27.1031	29.4531
60.4	27.1135	29.4358
60.4333	27.3677	29.4184
60.4667	26.7907	29.4122
60.5	26.9562	29.4057
60.5333	27.1217	28.9837
60.5667	26.9325	28.9644
60.6	26.8768	28.9457
60.6333	26.6441	28.9272
60.6667	26.6441	28.5172
60.7	26.5335	28.0851
60.7333	26.0571	28.0854
60.7667	25.9574	27.6864
60.8	25.5041	27.6876
60.8333	25.6603	27.2676
60.8667	25.3719	27.254
60.9	25.5266	27.2402
60.9333	25.3158	27.2266
60.9667	25.537	27.2128
61	25.2152	27.1992
61.0333	25.5027	27.1851
61.0667	25.2695	27.1714
61.1	25.6459	27.1576
61.1333	25.6353	27.1448
61.1667	25.4362	27.1319
61.2	25.6914	27.1377
61.2333	25.8802	27.1437
61.2667	26.0246	27.5763
61.3	25.8674	27.5631
61.3333	26.1203	27.5498
61.3667	26.2624	27.98
61.4	26.2902	27.9469
61.4333	26.3181	28.3017
61.4667	26.6284	28.3128
61.5	26.8614	28.7009
61.5333	27.0389	29.1444
61.5667	27.4823	29.1556
61.6	27.6489	29.555
61.6333	28.0813	29.9652
61.6667	28.2802	29.9258
61.7	28.2683	29.8862
61.7333	28.1903	30.3068
61.7667	28.4112	30.2839
61.8	28.6004	30.6947
61.8333	28.5904	30.6959
61.8667	28.7686	31.118
61.9	29.2573	31.205
61.9333	28.9682	31.2899
61.9667	28.8677	31.3749
62	29.1439	31.4599
62.0333	29.4645	31.448
62.0667	29.3858	31.8457
62.1	29.3887	31.8293
62.1333	29.3914	31.8128
62.1667	29.3941	31.7961
62.2	29.6927	31.7801
62.2333	29.2268	31.7639
62.2667	29.1488	31.3868
62.3	29.226	31.3643
62.3333	29.1817	31.7963
62.3667	29.2479	31.8293
62.4	29.5244	31.7983
62.4333	29.4465	31.7675
62.4667	29.3686	31.7366
62.5	29.2905	31.7056
62.5333	29.1017	31.2951
62.5667	29.1343	31.2982
62.6	29.1892	31.3013
62.6333	29.2771	31.3043
62.6667	29.3873	31.6359
62.7	29.7412	31.6243
62.7333	30.0072	31.6133
62.7667	30.085	31.6026
62.8	29.6415	31.5855
62.8333	29.6041	31.5684
62.8667	29.567	31.5515
62.9	29.5297	31.5346
62.9333	29.7733	31.9443
62.9667	30.0166	31.966
63	30.3935	32.354
63.0333	30.3714	32.5018
63.0667	30.5819	32.6495
63.1	30.4269	32.7973
63.1333	30.6487	32.6978
63.1667	30.6155	33.1077
63.2	30.8809	33.506
63.2333	31.2449	33.1056
63.2667	31.0779	32.706
63.3	30.7224	32.6938
63.3333	30.1677	32.2387
63.3667	30.0116	32.2265
63.4	30.4979	32.2144
63.4333	30.5134	32.5897
63.4667	30.5301	32.8002
63.5	30.6521	33.0108
63.5333	31.1393	33.4316
63.5667	31.2502	33.7418
63.6	31.6823	33.731
63.6333	31.8693	34.1615
63.6667	32.3774	34.1269
63.7	32.0691	34.5607
63.7333	32.0709	34.5515
63.7667	32.0725	34.8855
63.8	32.105	34.8736
63.8333	32.3479	34.8396
63.8667	32.4244	34.8718
63.9	32.1349	34.9032
63.9333	32.2235	34.4936
63.9667	31.9019	34.4542
64	31.8908	34.4155
64.0333	31.6468	34.4003
64.0667	32.0674	34.3853
64.1	32.2664	34.3702
64.1333	32.0006	33.9826
64.1667	31.6131	33.9162
64.2	31.6238	33.938
64.2333	31.4357	33.9381
64.2667	31.5461	33.517
64.3	31.5781	33.5268
64.3333	31.5769	33.9463
64.3667	31.8981	33.9021
64.4	31.7541	34.2342
64.4333	32.0861	34.2562
64.4667	32.3401	34.6541
64.5	32.5053	35.0406
64.5333	32.6819	34.6082
64.5667	32.3272	34.951
64.6	32.26	34.9539
64.6333	32.4036	34.9572
64.6667	32.547	34.9604
64.7	32.7676	35.358
64.7333	33.0328	35.3685
64.7667	32.9102	34.8806
64.8	32.8743	34.9801
64.8333	32.9392	35.0809
64.8667	33.0045	35.1821
64.9	32.7371	35.2826
64.9333	32.7689	34.8716
64.9667	32.8005	34.7925
65	32.8321	35.2002
65.0333	32.9653	35.5658
65.0667	33.1318	35.5553
65.1	33.5752	35.6004
65.1333	33.3431	35.6006
65.1667	33.2553	35.6816
65.2	33.4329	35.7625
65.2333	33.398	35.8409
65.2667	33.6063	35.9191
65.3	33.7285	35.8919
65.3333	33.4746	35.8648
65.3667	33.3393	36.2273
65.4	33.5468	36.2133
65.4333	34.0073	36.1978
65.4667	34.2066	36.5962
65.5	34.1846	36.1095
65.5333	33.5874	35.7225
65.5667	33.0453	35.7447
65.6	32.9126	35.3354
65.6333	32.8252	35.3422
65.6667	33.2028	35.3492
65.7	33.4584	35.7266
65.7333	34.0016	36.0375
65.7667	34.2423	36.8423
65.8	34.5508	36.8077
65.8333	34.4828	37.2264
65.8667	34.5033	36.8264
65.9	33.8932	36.7471
65.9333	33.7145	36.336
65.9667	33.5914	36.3455
66	33.8771	36.3546
66.0333	34.0632	36.3635
66.0667	34.2183	36.7288
66.1	34.2961	37.0279
66.1333	34.9043	37.4259
66.1667	34.993	37.8575
66.2	35.2086	37.8353
66.2333	35.4246	38.2227
66.2667	35.471	38.1476
66.3	35.049	37.3605
66.3333	34.5384	36.9825
66.3667	33.9509	36.5608
66.4	33.9768	36.1829
66.4333	34.003	36.1704
66.4667	34.178	36.102
66.5	33.9334	36.5096
66.5333	34.3515	36.4964
66.5667	34.748	36.8707
66.6	35.0887	37.6313
[truncated: 1,254 more rows]
